# Supplementary material for: An exploratory analysis of associations of genetic variation with the efficacy of tocilizumab in severe COVID-19 patients. A pharmacogenetic study based on next-generation sequencing
Source: Front Pharmacol. 2024 Sep 13;15:1426826. doi: 10.3389/fphar.2024.1426826 (PMC11428153; doi:10.3389/fphar.2024.1426826)
Supplement: Supplementary file 1 [file Table2.XLSX]

## Sheet: Hoja1
CHROM	POS	ID	REF	ALT	A1	TEST	OBS_CT	OR	LOG(OR)_SE	Z_OR_F_STAT	P	Consequence	IMPACT	SYMBOL	Gene	Feature_type	Feature	BIOTYPE	cDNA_position	CDS_position	Protein_position	Amino_acids	Codons	Existing_variation	DISTANCE	PolyPhen	DOMAINS	AF	CLIN_SIG	MOTIF_NAME	MOTIF_POS	HIGH_INF_POS	MOTIF_SCORE_CHANGE	TRANSCRIPTION_FACTORS	SIFT4G_pred	SIFT4G_score	Linkage disequilibrium
22	22160384	.	T	C	C	ADDxTOCIL	402	0.118989	0.871072	-2.4438	0.0145334	intron_variant	MODIFIER	MAPK1	ENSG00000100030	Transcript	ENST00000215832	protein_coding	-	-	-	-	-	rs3729912	-	-	-	0.0461	-	-	-	-	-	-	-	-
6	32819865	.	T	C	C	ADDxTOCIL	414	0.248476	0.586664	-2.37343	0.0176237	intron_variant	MODIFIER	TAP1	ENSG00000168394	Transcript	ENST00000354258	protein_coding	-	-	-	-	-	rs2071481,COSV62754673	-	-	-	0.136	-	-	-	-	-	-	-	-
21	34640788	.	A	G	G	ADDxTOCIL	403	0.3542	0.413381	-2.51074	0.0120478	missense_variant	MODERATE	IL10RB	ENSG00000243646	Transcript	ENST00000290200	protein_coding	247	139	47	K/E	Aaa/Gaa	rs2834167,CM066574,COSV51614715	-	benign(0.385)	PROSITE_profiles:PS50853,PANTHER:PTHR20859,PANTHER:PTHR20859:SF50,Gene3D:2.60.40.10,Pfam:PF01108,Superfamily:SSF49265	0.3395	risk_factor,benign	-	-	-	-	-	T	0.291
15	41276158	.	G	A	A	ADDxTOCIL	413	0.350624	0.373093	-2.80906	0.00496858	intron_variant	MODIFIER	INO80	ENSG00000128908	Transcript	ENST00000361937	protein_coding	-	-	-	-	-	rs11855248,COSV62737762	-	-	-	0.3918	-	-	-	-	-	-	-	-	Si
15	41313064	.	C	G	G	ADDxTOCIL	409	0.356749	0.378061	-2.72634	0.00640409	intron_variant	MODIFIER	INO80	ENSG00000128908	Transcript	ENST00000361937	protein_coding	-	-	-	-	-	rs3214068,COSV62742615	-	-	-	0.3974	-	-	-	-	-	-	-	-
2	113590467	.	C	T	T	ADDxTOCIL	407	0.375511	0.371579	-2.63597	0.00838981	intron_variant	MODIFIER	IL1B	ENSG00000125538	Transcript	ENST00000263341	protein_coding	-	-	-	-	-	rs1143633,COSV54521294	-	-	-	0.3109	-	-	-	-	-	-	-	-
2	113875565	.	A	G	G	ADDxTOCIL	416	0.354338	0.391121	-2.65264	0.00798643	5_prime_UTR_variant	MODIFIER	IL1RN	ENSG00000136689	Transcript	ENST00000259206	protein_coding	92	-	-	-	-	rs2234678,COSV52080796	-	-	-	0.1859	benign	-	-	-	-	-	-	-	Si
2	113875584	.	G	C	C	ADDxTOCIL	416	0.354338	0.391121	-2.65264	0.00798643	5_prime_UTR_variant	MODIFIER	IL1RN	ENSG00000136689	Transcript	ENST00000259206	protein_coding	111	-	-	-	-	rs2234679,COSV52080803	-	-	-	0.1859	benign	-	-	-	-	-	-	-
2	113875631	.	T	C	C	ADDxTOCIL	416	0.354338	0.391121	-2.65264	0.00798643	intron_variant	MODIFIER	IL1RN	ENSG00000136689	Transcript	ENST00000259206	protein_coding	-	-	-	-	-	rs16065,COSV52079930	-	-	-	0.1857	-	-	-	-	-	-	-	-
2	113877538	.	G	C	C	ADDxTOCIL	414	0.344687	0.395099	-2.69583	0.00702138	intron_variant	MODIFIER	IL1RN	ENSG00000136689	Transcript	ENST00000259206	protein_coding	-	-	-	-	-	rs4251986,COSV52080812	-	-	-	0.1875	-	-	-	-	-	-	-	-
2	113877713	.	A	C	C	ADDxTOCIL	414	0.332009	0.39875	-2.76512	0.00569015	splice_region_variant,intron_variant	LOW	IL1RN	ENSG00000136689	Transcript	ENST00000259206	protein_coding	-	-	-	-	-	rs878972,COSV52080718	-	-	-	0.1897	benign	-	-	-	-	-	-	-
2	113887207	.	T	C	C	ADDxTOCIL	417	0.322453	0.400224	-2.82791	0.00468528	synonymous_variant	LOW	IL1RN	ENSG00000136689	Transcript	ENST00000259206	protein_coding	302	180	60	A	gcT/gcC	rs419598,CM025329,COSV52080055	-	-	Gene3D:2.80.10.50,Prints:PR01360,PANTHER:PTHR10078,PANTHER:PTHR10078:SF6,SMART:SM00125,Superfamily:SSF50353	0.1917	benign	-	-	-	-	-	-	-
2	113887262	.	C	T	T	ADDxTOCIL	414	0.308275	0.401372	-2.93185	0.00336945	intron_variant	MODIFIER	IL1RN	ENSG00000136689	Transcript	ENST00000259206	protein_coding	-	-	-	-	-	rs423904,COSV52080072	-	-	-	0.1917	-	-	-	-	-	-	-	-
2	113887273	.	G	A	A	ADDxTOCIL	414	0.308275	0.401372	-2.93185	0.00336945	intron_variant	MODIFIER	IL1RN	ENSG00000136689	Transcript	ENST00000259206	protein_coding	-	-	-	-	-	rs446433,COSV52080086	-	-	-	0.1917	-	-	-	-	-	-	-	-
2	113887294	.	G	C	C	ADDxTOCIL	414	0.316153	0.40173	-2.86642	0.0041514	intron_variant	MODIFIER	IL1RN	ENSG00000136689	Transcript	ENST00000259206	protein_coding	-	-	-	-	-	rs495282,COSV52080090	-	-	-	0.1917	-	-	-	-	-	-	-	-
2	113887338	.	A	C	C	ADDxTOCIL	415	0.31185	0.400984	-2.90594	0.00366157	intron_variant	MODIFIER	IL1RN	ENSG00000136689	Transcript	ENST00000259206	protein_coding	-	-	-	-	-	rs495410,COSV52080096	-	-	-	0.1917	-	-	-	-	-	-	-	-
2	113887399	.	G	A	A	ADDxTOCIL	413	0.366244	0.414872	-2.42112	0.0154728	intron_variant	MODIFIER	IL1RN	ENSG00000136689	Transcript	ENST00000259206	protein_coding	-	-	-	-	-	rs442710,COSV52080101	-	-	-	0.1917	-	-	-	-	-	-	-	-
2	113888793	.	A	T	T	ADDxTOCIL	412	0.369806	0.405011	-2.45617	0.0140425	intron_variant	MODIFIER	IL1RN	ENSG00000136689	Transcript	ENST00000259206	protein_coding	-	-	-	-	-	rs454078,COSV52080160	-	-	-	0.1909	-	-	-	-	-	-	-	-
9	139258462	.	A	G	G	ADDxTOCIL	414	0.465268	0.378214	-2.02304	0.043069	downstream_gene_variant	MODIFIER	CARD9	ENSG00000187796	Transcript	ENST00000315908	protein_coding	-	-	-	-	-	rs1135314,COSV52517499	3943	-	-	0.2542	benign	-	-	-	-	-	-	-
1	247588960	.	G	A	A	ADDxTOCIL	410	0.152069	0.762662	-2.46953	0.0135289	intron_variant	MODIFIER	NLRP3	ENSG00000162711	Transcript	ENST00000336119	protein_coding	-	-	-	-	-	rs3738447,COSV60226089	-	-	-	0.1306	-	-	-	-	-	-	-	-
15	41276158	.	G	A	A	ADDxTOCIL	413	0.350624	0.373093	-2.80906	0.00496858	regulatory_region_variant	MODIFIER	-	-	RegulatoryFeature	ENSR00000075595	promoter_flanking_region	-	-	-	-	-	rs11855248,COSV62737762	-	-	-	0.3918	-	-	-	-	-	-	-	-
15	41313064	.	C	G	G	ADDxTOCIL	409	0.356749	0.378061	-2.72634	0.00640409	regulatory_region_variant	MODIFIER	-	-	RegulatoryFeature	ENSR00001086424	promoter_flanking_region	-	-	-	-	-	rs3214068,COSV62742615	-	-	-	0.3974	-	-	-	-	-	-	-	-
2	113875631	.	T	C	C	ADDxTOCIL	416	0.354338	0.391121	-2.65264	0.00798643	regulatory_region_variant	MODIFIER	-	-	RegulatoryFeature	ENSR00001927027	promoter	-	-	-	-	-	rs16065,COSV52079930	-	-	-	0.1857	-	-	-	-	-	-	-	-
1	247588960	.	G	A	A	ADDxTOCIL	410	0.152069	0.762662	-2.46953	0.0135289	regulatory_region_variant	MODIFIER	-	-	RegulatoryFeature	ENSR00001799214	enhancer	-	-	-	-	-	rs3738447,COSV60226089	-	-	-	0.1306	-	-	-	-	-	-	-	-
6	32819865	.	T	C	C	ADDxTOCIL	414	0.248476	0.586664	-2.37343	0.0176237	regulatory_region_variant	MODIFIER	-	-	RegulatoryFeature	ENSR00002028353	promoter	-	-	-	-	-	rs2071481,COSV62754673	-	-	-	0.136	-	-	-	-	-	-	-	-
9	139258462	.	A	G	G	ADDxTOCIL	414	0.465268	0.378214	-2.02304	0.043069	TF_binding_site_variant	MODIFIER	-	-	MotifFeature	ENSM00524802772	-	-	-	-	-	-	rs1135314,COSV52517499	-	-	-	0.2542	benign	ENSPFM0092	1	N	-0.006	ELK1::TBX21,ERF::EOMES,ERF::TBX21	-	-
