# Supplementary material for: An exploratory analysis of associations of genetic variation with the efficacy of tocilizumab in severe COVID-19 patients. A pharmacogenetic study based on next-generation sequencing
Source: Front Pharmacol. 2024 Sep 13;15:1426826. doi: 10.3389/fphar.2024.1426826 (PMC11428153; doi:10.3389/fphar.2024.1426826)
Supplement: Supplementary file 2 [file Table1.XLSX]

## Sheet: Immune response gene panel
Type,Name,Chromosome,Start,End	Total genes:
GENE_CDS,ACP5,,,	287
GENE_CDS,ACTB,,,
GENE_CDS,ADA,,,
GENE_CDS,ADAM17,,,
GENE_CDS,ADAR,,,
GENE_CDS,AICDA,,,
GENE_CDS,AIRE,,,
GENE_CDS,AK2,,,
GENE_CDS,AP3B1,,,
GENE_CDS,AP3D1,,,
GENE_CDS,APOL1,,,
GENE_CDS,ARTN,,,
GENE_CDS,ATM,,,
GENE_CDS,BCL10,,,
GENE_CDS,BLM,,,
GENE_CDS,BLNK,,,
GENE_CDS,BLOC1S6,,,
GENE_CDS,BTK,,,
GENE_CDS,C1QA,,,
GENE_CDS,C1QB,,,
GENE_CDS,C1QC,,,
GENE_CDS,C1R,,,
GENE_CDS,C1S,,,
GENE_CDS,C2,,,
GENE_CDS,C3,,,
GENE_CDS,C4A,,,
GENE_CDS,C4B,,,
GENE_CDS,C5,,,
GENE_CDS,C6,,,
GENE_CDS,C7,,,
GENE_CDS,C8A,,,
GENE_CDS,C8B,,,
GENE_CDS,C9,,,
GENE_CDS,CARD11,,,
GENE_CDS,CARD9,,,
GENE_CDS,CASP10,,,
GENE_CDS,CASP8,,,
GENE_CDS,CCBE1,,,
GENE_CDS,CD19,,,
GENE_CDS,CD247,,,
GENE_CDS,CD27,,,
GENE_CDS,CD3D,,,
GENE_CDS,CD3E,,,
GENE_CDS,CD3G,,,
GENE_CDS,CD40,,,
GENE_CDS,CD40LG,,,
GENE_CDS,CD46,,,
GENE_CDS,CD59,,,
GENE_CDS,CD79A,,,
GENE_CDS,CD79B,,,
GENE_CDS,CD81,,,
GENE_CDS,CD8A,,,
GENE_CDS,CEBPE,,,
GENE_CDS,CECR1,,,
GENE_CDS,CFB,,,
GENE_CDS,CFD,,,
GENE_CDS,CFH,,,
GENE_CDS,CFHR1,,,
GENE_CDS,CFHR3,,,
GENE_CDS,CFI,,,
GENE_CDS,CFP,,,
GENE_CDS,CIB1,,,
GENE_CDS,CIITA,,,
GENE_CDS,CLEC7A,,,
GENE_CDS,CORO1A,,,
GENE_CDS,CR2,,,
GENE_CDS,CSF2RA,,,
GENE_CDS,CTLA4,,,
GENE_CDS,CTPS1,,,
GENE_CDS,CTSC,,,
GENE_CDS,CXCR4,,,
GENE_CDS,CYBA,,,
GENE_CDS,CYBB,,,
GENE_CDS,DCLRE1C,,,
GENE_CDS,DKC1,,,
GENE_CDS,DNMT3B,,,
GENE_CDS,DOCK2,,,
GENE_CDS,DOCK8,,,
GENE_CDS,ELANE,,,
GENE_CDS,EPCAM,,,
GENE_CDS,EPG5,,,
GENE_CDS,F12,,,
GENE_CDS,FADD,,,
GENE_CDS,FAS,,,
GENE_CDS,FASLG,,,
GENE_CDS,FCGR3B,,,
GENE_CDS,FCN3,,,
GENE_CDS,FERMT3,,,
GENE_CDS,FOXN1,,,
GENE_CDS,FOXP3,,,
GENE_CDS,FPR1,,,
GENE_CDS,G6PC3,,,
GENE_CDS,GATA2,,,
GENE_CDS,GFI1,,,
GENE_CDS,GPI,,,
GENE_CDS,HAX1,,,
GENE_CDS,ICOS,,,
GENE_CDS,IFIH1,,,
GENE_CDS,IFNG,,,
GENE_CDS,IFNGR1,,,
GENE_CDS,IFNGR2,,,
GENE_CDS,IGHG2,,,
GENE_CDS,IGHM,,,
GENE_CDS,IGKC,,,
GENE_CDS,IGLL1,,,
GENE_CDS,IKBKG,,,
GENE_CDS,IKZF1,,,
GENE_CDS,IL10,,,
GENE_CDS,IL10RA,,,
GENE_CDS,IL10RB,,,
GENE_CDS,IL12B,,,
GENE_CDS,IL12RB1,,,
GENE_CDS,IL12RB2,,,
GENE_CDS,IL17F,,,
GENE_CDS,IL17RA,,,
GENE_CDS,IL17RC,,,
GENE_CDS,IL1RN,,,
GENE_CDS,IL21,,,
GENE_CDS,IL21R,,,
GENE_CDS,IL2RA,,,
GENE_CDS,IL2RG,,,
GENE_CDS,IL6,,,
GENE_CDS,IL7R,,,
GENE_CDS,INO80,,,
GENE_CDS,IRAK4,,,
GENE_CDS,IRF3,,,
GENE_CDS,IRF8,,,
GENE_CDS,ISG15,,,
GENE_CDS,ITCH,,,
GENE_CDS,ITGB2,,,
GENE_CDS,ITK,,,
GENE_CDS,JAGN1,,,
GENE_CDS,JAK3,,,
GENE_CDS,LAMTOR2,,,
GENE_CDS,LCK,,,
GENE_CDS,LIG1,,,
GENE_CDS,LIG4,,,
GENE_CDS,LPIN2,,,
GENE_CDS,LRBA,,,
GENE_CDS,LRRC8A,,,
GENE_CDS,LYST,,,
GENE_CDS,MAGT1,,,
GENE_CDS,MALT1,,,
GENE_CDS,MASP2,,,
GENE_CDS,MBL2,,,
GENE_CDS,MCM4,,,
GENE_CDS,MEFV,,,
GENE_CDS,MKL1,,,
GENE_CDS,MLPH,,,
GENE_CDS,MRE11A,,,
GENE_CDS,MS4A1,,,
GENE_CDS,MSH6,,,
GENE_CDS,MVK,,,
GENE_CDS,MYD88,,,
GENE_CDS,MYO5A,,,
GENE_CDS,NBN,,,
GENE_CDS,NCF1,,,
GENE_CDS,NCF2,,,
GENE_CDS,NCF4,,,
GENE_CDS,NFKB2,,,
GENE_CDS,NFKBIA,,,
GENE_CDS,NHEJ1,,,
GENE_CDS,NHP2,,,
GENE_CDS,NLRC4,,,
GENE_CDS,NLRP12,,,
GENE_CDS,NLRP3,,,
GENE_CDS,NOD2,,,
GENE_CDS,NOP10,,,
GENE_CDS,NRAS,,,
GENE_CDS,ORAI1,,,
GENE_CDS,PGM3,,,
GENE_CDS,PIGA,,,
GENE_CDS,PIK3CD,,,
GENE_CDS,PIK3R1,,,
GENE_CDS,PLCG2,,,
GENE_CDS,PMS2,,,
GENE_CDS,PNP,,,
GENE_CDS,POLE,,,
GENE_CDS,PRF1,,,
GENE_CDS,PRKCD,,,
GENE_CDS,PRKDC,,,
GENE_CDS,PSMB8,,,
GENE_CDS,PSTPIP1,,,
GENE_CDS,PTPN6,,,
GENE_CDS,PTPRC,,,
GENE_CDS,RAB27A,,,
GENE_CDS,RAC2,,,
GENE_CDS,RAG1,,,
GENE_CDS,RAG2,,,
GENE_CDS,RBCK1,,,
GENE_CDS,RFX5,,,
GENE_CDS,RFXANK,,,
GENE_CDS,RFXAP,,,
GENE_CDS,RHOH,,,
GENE_CDS,RLTPR,,,
GENE_CDS,RMRP,,,
GENE_CDS,RNASEH2A,,,
GENE_CDS,RNASEH2B,,,
GENE_CDS,RNASEH2C,,,
GENE_CDS,RNF168,,,
GENE_CDS,RNF31,,,
GENE_CDS,RPSA,,,
GENE_CDS,RTEL1,,,
GENE_CDS,SAMHD1,,,
GENE_CDS,SBDS,,,
GENE_CDS,SERPING1,,,
GENE_CDS,SH2D1A,,,
GENE_CDS,SKIV2L,,,
GENE_CDS,SLC11A1,,,
GENE_CDS,SLC37A4,,,
GENE_CDS,SMARCAL1,,,
GENE_CDS,SP110,,,
GENE_CDS,SPPL2A,,,
GENE_CDS,STAT1,,,
GENE_CDS,STAT2,,,
GENE_CDS,STAT3,,,
GENE_CDS,STAT4,,,
GENE_CDS,STAT5B,,,
GENE_CDS,STIM1,,,
GENE_CDS,STK4,,,
GENE_CDS,STX11,,,
GENE_CDS,STXBP2,,,
GENE_CDS,TAP1,,,
GENE_CDS,TAP2,,,
GENE_CDS,TAPBP,,,
GENE_CDS,TAZ,,,
GENE_CDS,TBK1,,,
GENE_CDS,TBX1,,,
GENE_CDS,TCF3,,,
GENE_CDS,TERC,,,
GENE_CDS,TERT,,,
GENE_CDS,TGFBR2,,,
GENE_CDS,TICAM1,,,
GENE_CDS,TINF2,,,
GENE_CDS,TLR3,,,
GENE_CDS,TMC6,,,
GENE_CDS,TMC8,,,
GENE_CDS,TNFRSF13B,,,
GENE_CDS,TNFRSF13C,,,
GENE_CDS,TNFRSF1A,,,
GENE_CDS,TNFRSF4,,,
GENE_CDS,TNFSF12,,,
GENE_CDS,TPP2,,,
GENE_CDS,TRAC,,,
GENE_CDS,TRAF3IP2,,,
GENE_CDS,TREX1,,,
GENE_CDS,TRNT1,,,
GENE_CDS,TTC37,,,
GENE_CDS,TTC7A,,,
GENE_CDS,TYK2,,,
GENE_CDS,UNC119,,,
GENE_CDS,UNC13D,,,
GENE_CDS,UNC93B1,,,
GENE_CDS,UNG,,,
GENE_CDS,USB1,,,
GENE_CDS,VPS13B,,,
GENE_CDS,VPS45,,,
GENE_CDS,WAS,,,
GENE_CDS,WIPF1,,,
GENE_CDS,WRAP53,,,
GENE_CDS,XIAP,,,
GENE_CDS,XRCC4,,,
GENE_CDS,ZAP70,,,
GENE_CDS,ZBTB24,,,
ACE2
CD69
CLEC2D
IL1-Beta
IL11
IL6R
IL6ST
JAK1
JAK2
MAP2K1
MAPK1
MAPK3
NFKB1
PTPN11
SHC1
SOCS3
TLR7
TNF-alfa
ABO
IFNAR2
OAS1
DPP9
CCR2
